# Supplementary material for: Extracting TNFi switching reasons and trajectories from real-world data using large language models
Source: JAMIA Open. 2025 Nov 11;8(6):ooaf132. doi: 10.1093/jamiaopen/ooaf132 (PMC12605798; doi:10.1093/jamiaopen/ooaf132)
Supplement: ooaf132_Supplementary_Data [file ooaf132_supplementary_data.zip]

Archive with 3 entries (3 files):
- TNF switch review UCSF.docx
- Supplemental_woedits.docx
- Supplemental_withedits.docx
